# Supplementary material for: Aroma Compounds in Essential Oils: Analyzing Chemical Composition Using Two-Dimensional Gas Chromatography–High Resolution Time-of-Flight Mass Spectrometry Combined with Chemometrics
Source: Plants (Basel). 2023 Jun 18;12(12):2362. doi: 10.3390/plants12122362 (PMC10305201; doi:10.3390/plants12122362)
Supplement: Supplementary file 1 [file plants-12-02362-s001.zip]

Archive with 1 entries (1 files):
- plants-2425759-supplementary.pdf
